# Supplementary material for: Chicken cecal DNA methylome alteration in the response to Salmonella enterica serovar Enteritidis inoculation
Source: BMC Genomics. 2020 Nov 23;21:814. doi: 10.1186/s12864-020-07174-w (PMC7681971; doi:10.1186/s12864-020-07174-w)
Supplement: Supplementary file 1 — Additional file 1: Supplementary Table S1. The top 30 Genes with high DMC density. [file 12864_2020_7174_MOESM1_ESM.xlsx]

## Sheet: Sheet1
Table S1 The top 30 Genes with high DMC density
Gene Symbol	Gene Name	DMC density	Gene Symbol	Gene Name	DMC density	Gene Symbol	Gene Name	DMC density
MIR7466	gga-mir-7466	0.234043	MIR2130	gga-mir-2130	0.138889	MIR7454	gga-mir-7454	0.113208
MIR1713	gga-mir-1713	0.204082	MIR6677	gga-mir-6677	0.136986	TRNAD-GUC	transfer RNA aspartic acid (anticodon GUC)	0.112676
MIR1699	gga-mir-1699	0.197917	MIR1814	gga-mir-1814	0.136364	TRNAP-CGG	transfer RNA proline (anticodon CGG)	0.112676
MIR7467	gga-mir-7467	0.193548	TRNAY-GUA	transfer RNA tyrosine (anticodon GUA)	0.129032	MIR30A	gga-mir-30a	0.112676
MIR6616	gga-mir-6616	0.192661	MIR7444	gga-mir-7444	0.12844	TRNAD-GUC	transfer RNA aspartic acid (anticodon GUC)	0.112676
MIR138-1	gga-mir-138-1	0.147368	MIR6660	gga-mir-6660	0.125	MIR6588	gga-mir-6588	0.110092
MIR133A2	gga-mir-133a-2	0.147368	TRNAT-UGU	transfer RNA threonine (anticodon UGU)	0.123288	TRNAI-AAU	transfer RNA isoleucine (anticodon AAU)	0.109589
MIR193B	gga-mir-193b	0.146341	MIR184	gga-mir-184	0.12	MIR1731	gga-mir-1731	0.108911
MIR181A2	gga-mir-181a-2	0.144444	MIR1717	gga-mir-1717	0.119266	MIR1-2	gga-mir-1a-2	0.107143
MIR1723	gga-mir-1723	0.142857	MIR6620	gga-mir-6620	0.114754	MIR101-2	gga-mir-101-2	0.106667
