# Supplementary material for: Chicken cecal DNA methylome alteration in the response to Salmonella enterica serovar Enteritidis inoculation
Source: BMC Genomics. 2020 Nov 23;21:814. doi: 10.1186/s12864-020-07174-w (PMC7681971; doi:10.1186/s12864-020-07174-w)
Supplement: Supplementary file 2 — Additional file 2: Supplementary Table S2. The DMC density of the HOX genes. [file 12864_2020_7174_MOESM2_ESM.xlsx]

## Sheet: Sheet1
			Table S2 The DMC density of the HOX genes
			Ensembl/GenBank Gene ID	Gene name	DMC density	Chr
			ENSGALG00000009274	HOXD12	0.031604	7
			ENSGALG00000022622	HOXA4	0.019114	2
			ENSGALG00000027234	HOXA13	0.01046	2
			ENSGALG00000023419	HOXD4	0.009715	7
			ENSGALG00000028908	HOXA6	0.008845	2
			ENSGALG00000032039	HOXD13	0.007859	7
			ENSGALG00000039629	HOXD11	0.006757	7
			ENSGALG00000027925	HOXA3	0.005133	2
			101750316	HOXD1	0.004915	7
			ENSGALG00000026631	HOXA10	0.004914	2
			ENSGALG00000037619	HOXB6	0.004825	27
			ENSGALG00000040021	HOXA11	0.004522	2
			ENSGALG00000026989	HOXA7	0.004422	2
			ENSGALG00000040521	HOXA2	0.004322	2
			ENSGALG00000037272	HOXD8	0.003837	7
			ENSGALG00000040320	HOXB8	0.003643	27
			395900	HOXB1	0.003275	27
			ENSGALG00000009270	HOXD10	0.002561	7
			ENSGALG00000025929	HOXA5	0.002531	2
			ENSGALG00000034907	HOXB5	0.002474	27
			430698	HOXC11	0.002284	33
			771676	HOXB13	0.001941	27
			ENSGALG00000027513	HOXD9	0.001732	7
			ENSGALG00000001276	HOXB9	0.001718	27
			ENSGALG00000023420	HOXD3	0.001503	7
			ENSGALG00000028983	HOXA9	0.001499	2
			105463054	HOXA10-AS	0.001476	2
			ENSGALG00000030416	HOXC5	0.000992	33
			100858368	HOXC6	0.000887	33
			ENSGALG00000028095	HOXA1	0.000862	2
			ENSGALG00000029439	HOXC9	0.000698	33
			ENSGALG00000025774	HOXB2	0.000634	27
			ENSGALG00000037262	HOXC8	0.000585	33
			ENSGALG00000036082	HOXC13	0.000252	33
			ENSGALG00000033272	HOXC12	0.000206	33
			ENSGALG00000032740	HOXB7	0.000188	27
			ENSGALG00000043219	HOXB3	4.12e-05	27
