# Supplementary material for: Chicken cecal DNA methylome alteration in the response to Salmonella enterica serovar Enteritidis inoculation
Source: BMC Genomics. 2020 Nov 23;21:814. doi: 10.1186/s12864-020-07174-w (PMC7681971; doi:10.1186/s12864-020-07174-w)
Supplement: Supplementary file 3 — Additional file 3: Supplementary Table S3. The differentially methylated genes in each GO terms. [file 12864_2020_7174_MOESM3_ESM.xlsx]

## Sheet: Sheet1
			Table S3 The differentially methylated genes in each GO terms
			GO Term-classiffication	All gene	Differentially methylated genes
			Biological Process
			reproduction	226	120
			cell killing	7	3
			immune system process	484	263
			metabolic process	4417	2241
			cellular process	5824	3118
			reproductive process	312	179
			biological adhesion	295	174
			signaling	1477	880
			multicellular organismal process	1769	1066
			developmental process	1749	1068
			growth	130	82
			locomotion	308	213
			single-organism process	5297	2842
			biological phase	15	12
			hormone secretion	21	14
			rhythmic process	63	47
			response to stimulus	2412	1373
			localization	1774	964
			multi-organism process	337	177
			biological regulation	4184	2404
			cellular component organization or biogenesis	1555	832
			cell aggregation	17	13
			Cellular Component
			extracellular region	636	347
			collagen trimer	45	25
			cell	6256	3206
			nucleoid	18	8
			membrane	3162	1715
			virion	6	1
			cell junction	234	146
			extracellular matrix	170	115
			membrane-enclosed lumen	472	214
			macromolecular complex	2196	1007
			organelle	4670	2342
			extracellular matrix part	47	30
			extracellular region part	390	212
			organelle part	2381	1088
			virion part	1	0
			membrane part	2224	1213
			synapse part	115	72
			cell part	6256	3205
			synapse	173	108
			Molecular Function
			protein binding transcription factor activity	180	115
			nucleic acid binding transcription factor activity	502	313
			catalytic activity	3324	1689
			receptor activity	590	351
			guanyl-nucleotide exchange factor activity	79	54
			structural molecule activity	434	126
			transporter activity	662	345
			binding	5522	2945
			electron carrier activity	76	30
			morphogen activity	3	3
			antioxidant activity	31	19
			channel regulator activity	22	13
			metallochaperone activity	1	0
			enzyme regulator activity	354	216
			receptor regulator activity	15	8
			protein tag	1	0
			chemoattractant activity	13	6
			translation regulator activity	4	3
			chemorepellent activity	5	5
			nutrient reservoir activity	5	2
			molecular transducer activity	637	387
