# Supplementary material for: Chicken cecal DNA methylome alteration in the response to Salmonella enterica serovar Enteritidis inoculation
Source: BMC Genomics. 2020 Nov 23;21:814. doi: 10.1186/s12864-020-07174-w (PMC7681971; doi:10.1186/s12864-020-07174-w)
Supplement: Supplementary file 4 — Additional file 4: Supplementary Table S4.The differentially methylated genes in two pathways. [file 12864_2020_7174_MOESM4_ESM.xlsx]

## Sheet: Sheet1
	Table S4 Differentailly methylated genes in two pathways
	Gene-ID	Gene name	Regulation	KEGG
	ENSGALG00000043044	IL1R1	up	Cytokine-cytokine receptor interaction
	ENSGALG00000046326	IL1R2	down	Cytokine-cytokine receptor interaction
	ENSGALG00000042471	IL2RA	up	Cytokine-cytokine receptor interaction
	ENSGALG00000023822	IL5	up	Cytokine-cytokine receptor interaction
	ENSGALG00000008267	IL5RA	up	Cytokine-cytokine receptor interaction
	ENSGALG00000010915	IL6	up	Cytokine-cytokine receptor interaction
	ENSGALG00000009574	IL12A	down	Cytokine-cytokine receptor interaction
	ENSGALG00000001409	IL12B	down	Cytokine-cytokine receptor interaction
	ENSGALG00000035825	IL12RB1	up	Cytokine-cytokine receptor interaction
	ENSGALG00000011222	IL12RB2	up	Cytokine-cytokine receptor interaction
	ENSGALG00000044480	IL13RA1	up	Cytokine-cytokine receptor interaction
	ENSGALG00000013869	IL20RA	down	Cytokine-cytokine receptor interaction
	ENSGALG00000013169	IL20RB	down	Cytokine-cytokine receptor interaction
	ENSGALG00000011844	IL21	down	Cytokine-cytokine receptor interaction
	ENSGALG00000006318	IL21R	down	Cytokine-cytokine receptor interaction
	ENSGALG00000009904	IL22	down	Cytokine-cytokine receptor interaction
	ENSGALG00000004221	IL22RA1	up	Cytokine-cytokine receptor interaction
	ENSGALG00000049755	IL22RA2	up	Cytokine-cytokine receptor interaction
	ENSGALG00000000839	WNT11	up	Wnt signaling pathway
	ENSGALG00000028069	WNT16	down	Wnt signaling pathway
	ENSGALG00000030173	WNT2	up	Wnt signaling pathway
	ENSGALG00000034196	WNT2B	up	Wnt signaling pathway
	ENSGALG00000042657	WNT3A	down	Wnt signaling pathway
	ENSGALG00000034168	WNT5A	up	Wnt signaling pathway
	ENSGALG00000012998	WNT5B	up	Wnt signaling pathway
	ENSGALG00000005123	WNT7A	down	Wnt signaling pathway
	ENSGALG00000036255	WNT7B	down	Wnt signaling pathway
	ENSGALG00000037494	WNT8A	down	Wnt signaling pathway
	ENSGALG00000005733	WNT8B	down	Wnt signaling pathway
	ENSGALG00000005401	WNT9A	down	Wnt signaling pathway
